# Supplementary material for: The seasonality of diarrheal pathogens: A retrospective study of seven sites over three years
Source: PLoS Negl Trop Dis. 2019 Aug 15;13(8):e0007211. doi: 10.1371/journal.pntd.0007211 (PMC6711541; doi:10.1371/journal.pntd.0007211)
Supplement: S1 Table — (TEX) [file pntd.0007211.s002.tex]

% Table S1
\documentclass[10pt,letterpaper]{article}
\usepackage{graphicx}
\pagestyle{empty}

% Text layout
\raggedright
\textwidth 5.25in 
\textheight 8.75in

\begin{document}
\begin{table}[h]
%  \noindent{\textbf{Table S1.\ Locations of weather stations.}}
  
\vspace{1em}
  {\small
  \begin{tabular}{r | r r r r}
  station name & country & latitude & longitude & km from study site\\
  \hline
  Jinnah Intl & Pakistan & 24.907 & 67.161 & 12\\
  Tejgaon & Bangladesh & 23.779 & 90.383 & 46\\
  Netaji Subhash Chandra Bose Intl & India & 22.655 & 88.447 & 11\\
  Senou & Mali & 12.534 & -7.950 & 14\\
  Tambacounda & Senegal & 13.737 & -13.653 & 77\\
  Kisumu & Kenya & -0.086 & 34.729 & 5\\
  Maputo & Mozambique & -25.921 & 32.573 & 62\\
  \end{tabular}
  }
\end{table}
\end{document}
