# Supplementary material for: The seasonality of diarrheal pathogens: A retrospective study of seven sites over three years
Source: PLoS Negl Trop Dis. 2019 Aug 15;13(8):e0007211. doi: 10.1371/journal.pntd.0007211 (PMC6711541; doi:10.1371/journal.pntd.0007211)
Supplement: S2 Table — Months indicate when these seasons have occurred during the study, which can vary slightly by year. “% time” is the % of the study months assigned to each season. Mean rainfall, temperature, relative humidity, and specific humidity are displayed for each season, and the interquartile range of monthly conditions is printed in parentheses below the means. (TEX) [file pntd.0007211.s003.tex]

% Table S2
\documentclass[10pt,letterpaper]{article}
\usepackage{graphicx}
\pagestyle{empty}

% Text layout
\raggedright
\textwidth 5.25in 
\textheight 8.75in

\begin{document}
\begin{table}[h]
%  \noindent{\textbf{Table S2.\ Weather conditions during data-driven seasons.} Months indicate when these seasons have occurred during the study, which can vary slightly by year. ``\% time'' is the \% of the study months assigned to each season.
%  Mean rainfall, temperature, relative humidity, and specific humidity are displayed for each season, and the interquartile range of monthly conditions is printed in parentheses below the means.}
    
  {\tiny
    \begin{tabular}{r | r r r r r r r}
      Country & Season & Rain, in & Temp, F & RH, \% & SH, g/Kg & \% time\\
      \hline
      Bangladesh & Winter (Nov--Feb) & 0.36 & 70.7 & 66.7\% & 10.8 & 34.2\%\\
                 &                   & (0.0--0.16) & (68.0--74.3) & (65.3--70.5) & (9.1--12.4)\\
      & Summer (Mar--May) & 1.03 & 83.2 & 63.4\% & 15.7 & 21.1\%\\
      &                   & (0.2--1.5) & (81.4--84.9) & (60.0--67.5) & (14.2--17.4)\\
      & Monsoon (May--Oct) & 7.81 & 83.5 & 78.8\% & 19.6 & 44.7\%\\
      &                    & (4.59--9.16) & (83.0--84.5) & (76.3--80.7) & (18.6--20.4)\\
      \hline
      India & Winter (Nov--Feb) & 0.51 & 69.5 & 69.5\% & 11.0 & 35.0\%\\
      & & (0.0--0.78) & (66.0--73.9) & (66.9--71.1) & (9.7--11.8)\\
      & Summer (Mar--Jun, Oct--Nov) & 1.87 & 84.4 & 67.6\% & 17.3 & 27.5\%\\
      & & (0.32--3.39) & (81.6--87.5) & (63.9--71.5) & (15.9--18.7)\\
      & Monsoon (May--Oct) & 10.22 & 84.4 & 80.4\% & 20.5 & 37.5\%\\
      & & (7.29--12.36) & (84.0--85.3) & (78.8--83.0) & (20.6--21.1)\\
      \hline
      Pakistan & Winter (Nov--Mar) & 0.11 & 71.3 & 47.0\% & 8.0 & 39.0\%\\
      & & (0.00--0.06) & (67.7--75.8) & (43.6--50.5) & (6.7--9.2)\\
      & Summer (Mar--Jun, Aug--Oct) & 0.29 & 85.1 & 61.8\% & 16.2 & 43.9\%\\
      & & (0.00-0.00) & (84.0--86.1)& (57.7--65.8) & (14.4--18.8)\\
      & Monsoon (Jun--Sep) & 3.72 & 86.3 & 72.4\% & 19.6 & 17.1\%\\
      & & (2.44--4.61) & (85.3--87.4) & (71.1--74.1) & (19.2--20.0)\\
      \hline
      The Gambia & Cool/dry (Nov--Feb) & 0.14 & 83.1 & 29.5\% & 7.3 & 39.0\%\\
      & & (0.00--0.00) & (81.9--84.6) & (22.6--36.0) & (5.7--8.7)\\
      & Hot/dry (Mar--May) & 0.11 & 93.1 & 29.7\% & 10.0 & 22.0\%\\
      & & (0.00--0.03) & (92.4--94.4) & (25.3--33.1) & (8.0--11.8)\\
      & Rainy (Jun--Oct) & 7.44 & 83.9 & 72.4\% & 18.0 & 39.0\%\\
      & & (5.09--9.86) & (81.6--85.2) & (66.7--79.6) & (17.4--18.7)\\
      \hline
      Kenya & Dry (Oct--Mar, Jun--Aug) & 2.09 & 75.3 & 62.4\% & 13.6 & 52.5\%\\
      & & (1.33--2.72) & (74.4--76.0) & (60.5--64.5) & (13.4--14.1)\\
      & Rainy (Mar--May, Sep--Dec) & 6.86 & 74.6 & 70.1\% & 14.9 & 30.0\%\\
      & & (5.29--7.79) & (73.7--75.4) & (67.8--72.7) & (14.7--15.2)\\
      & Cool (May--Sep) & 4.43 & 72.2 & 71.6\% & 14.1 & 17.5\%\\
      & & (3.34--5.70) & (71.6--72.7) & (71.0--72.6) & (13.9--14.2)\\
      \hline
      Mali & Winter (Nov--Feb) & 0.07 & 77.3 & 26.6\% & 5.6 & 34.1\%\\
      & & (0.00--0.02) & (76.5--78.3) & (20.8--31.8) & (4.1--7.0)\\
      & Hot/dry (Feb--May) & 0.36 & 88.3 & 25.4\% & 7.6 & 24.4\%\\
      & & (0.00--0.35) & (87.3--89.6) & (18.6--30.8) & (5.1--9.9)\\
      & Rainy (May--Oct) & 6.93 & 80.9 & 71.4\% & 16.8 & 41.5\%\\
      & & (4.19--9.29) & (78.9--81.5) & (64.5--79.0) & (16.2--17.6)\\
      \hline
      Mozambique & Shoulder (Jan--May, Oct--Dec) & 1.69 & 77.0 & 68.5\% & 13.8 & 41.5\%\\
      & & (0.63--2.67) & (74.2--79.9) & (66.9--70.4) & (12.5--15.0)\\
      & Rainy (Nov--Apr) & 6.66 & 79.3 & 73.0\% & 15.9 & 26.8\%\\
      & & (4.85--7.67) & (78.3--80.7) & (71.5--74.3) & (15.3--16.9)\\
      & Dry (May--Sep) & 0.73 & 69.6 & 65.2\% & 10.2 & 31.7\%\\
      & & (0.11--0.97) & (68.1--71.5) & (63.3--66.6) & (9.8--10.7)\\
  \end{tabular}
  }
\end{table}
\end{document}
