# Supplementary material for: The seasonality of diarrheal pathogens: A retrospective study of seven sites over three years
Source: PLoS Negl Trop Dis. 2019 Aug 15;13(8):e0007211. doi: 10.1371/journal.pntd.0007211 (PMC6711541; doi:10.1371/journal.pntd.0007211)
Supplement: S3 Table — (TEX) [file pntd.0007211.s004.tex]

% Table S3
\documentclass[10pt,letterpaper]{article}
\usepackage{graphicx}
\usepackage[table]{xcolor}
\usepackage{rotating} % for sideways table
\usepackage{threeparttable} % for footnotes in table
\pagestyle{empty}

% Text layout
\raggedright
\textwidth 5.25in 
\textheight 8.75in

\begin{document}

\begin{sidewaystable}
%  \textbf{Table S3.\ Season labels from the literature.}
  
\begin{threeparttable}
{\tiny
    \hspace{-0.2in}\begin{tabular}{r | r r r r r r r r r r r r r r}
      source & Jan & Feb & Mar & Apr & May & Jun & Jul & Aug & Sep & Oct & Nov & Dec\\
      \hline
      \rowcolor{gray}
      \multicolumn{13}{c}{\textbf{\footnotesize Bangladesh}}\\
      data-driven & winter & winter & summer & summer & $\longleftrightarrow$ & monsoon &
      monsoon & monsoon & monsoon & $\longleftrightarrow$ & winter & winter\\
      Nasrin 2013\tnote{1} & cold dry & cold dry & hot dry & hot dry & hot dry & wet & wet & wet & wet & wet & cold dry & cold dry\\
      Farag  2013\tnote{2} & winter & / & summer & summer & summer & monsoon &
      monsoon & monsoon & monsoon & monsoon & --- & winter\\
      Das  2013\tnote{3} & winter & winter & / & summer & summer & monsoon &
      monsoon & monsoon & monsoon & / & winter& winter\\
      \rowcolor{gray}
      \multicolumn{13}{c}{\textbf{\footnotesize India}}\\
      data-driven & winter & winter & summer & summer & $\longleftrightarrow$ & $\longleftrightarrow$ &
      monsoon & monsoon & monsoon & $\longleftrightarrow$ & $\longleftrightarrow$ & winter\\
      Nasrin  2013\tnote{1} & cold dry & cold dry & hot dry & hot dry & hot dry & wet &
      wet & wet & wet & wet & cold dry & cold dry\\
      Sumi 2013\tnote{4} & winter & winter & pre-monsoon & pre-monsoon & pre-monsoon & monsoon &
      monsoon & monsoon & post-monsoon & post-monsoon & winter\\
      \rowcolor{gray}
      \multicolumn{13}{c}{\textbf{\footnotesize Pakistan}}\\
      data-driven & winter & winter & $\longleftrightarrow$ & summer & summer & $\longleftrightarrow$ &
      monsoon & $\longleftrightarrow$ & $\longleftrightarrow$ & summer & winter & winter\\
      Nasrin 2013\tnote{1} & dry & dry & dry & dry & dry & wet &
      wet & wet & wet & dry & dry & dry\\
      Quadri 2013\tnote{5} & winter & winter & spring & / & summer & summer & 
      monsoon & monsoon & / & summer & autumn & /\\
      \rowcolor{gray}
      \multicolumn{13}{c}{\textbf{\footnotesize The Gambia}}\\
      data-driven & cool dry & cool dry & hot dry & hot dry & hot dry & rainy &
      rainy & rainy & rainy & rainy & cool dry & cool dry\\
      Nasrin 2013\tnote{1} & dry & dry & dry & dry & wet & wet &
      wet & wet & wet & wet & dry & dry\\
      Saha 2013\tnote{6} & dry & dry & dry & dry & wet & wet &
      wet & wet & wet & wet & dry & dry\\
      \rowcolor{gray}
      \multicolumn{13}{c}{\textbf{\footnotesize Kenya}}\\
      data-driven & dry & dry & $\longleftrightarrow$ & rainy & $\longleftrightarrow$ & dry or cool &
      dry or cool & $\longleftrightarrow$ & cool or rainy & dry or rainy & dry or rainy & dry or rainy\\
      Omore 2013\tnote[7] & --- & --- & rainy & rainy & rainy & --- &
      --- & --- & --- & rainy & rainy & ---\\
      Omore 2016\tnote[8] & warm dry & warm dry & warm dry & cool rainy & cool rainy & cool rainy &
      warm dry & warm dry & cool rainy & cool rainy & cool rainy & warm dry\\
      Nasrin 2013\tnote[1] & dry & dry & wet & wet & wet & dry &
      dry & dry & dry & wet & wet & dry\\
      \rowcolor{gray}
      \multicolumn{13}{c}{\textbf{\footnotesize Mali}}\\
      data-driven & winter & $\longleftrightarrow$ & summer & summer & $\longleftrightarrow$ & rainy &
      rainy & rainy & rainy & rainy & winter & winter\\
      Nasrin 2013\tnote[1] & cold dry & cold dry & hot dry & hot dry & hot dry & wet &
      wet & wet & wet & wet & cold dry & cold dry\\
      \rowcolor{gray}
      \multicolumn{13}{c}{\textbf{\footnotesize Mozambique}}\\
      data-driven & shoulder or wet & shoulder or wet & shoulder or wet & shoulder or dry & dry &
      dry & dry & dry & shoulder & shoulder or wet & shoulder or wet\\
      Nasrin 2013\tnote[1] & warm wet & warm wet & warm wet & warm wet & cold dry & cold dry &
      cold dry & cold dry & cold dry & cold dry & warm wet & warm wet\\
      Nhampossa 2013\tnote[9] & warm rainy & warm rainy & warm rainy & warm rainy & cool dry & cool dry &
      cool dry & cool dry & cool dry & cool dry & warm rainy & warm rainy\\
      \hline
      \hline
    \end{tabular}
    \begin{tablenotes}
    \item[1] Nasrin D, Wu Y, Blackwelder WC, Farag TH, Saha D, Sow SO, et~al.
Health care seeking for childhood diarrhea in developing countries: evidence from seven sites in {Africa} and {Asia}.
Am J Trop Med Hyg. 2013;89(1 Suppl):3--12.
doi:{10.4269/ajtmh.12-0749}.
    \item[2] Farag TH, Faruque AS, Wu Y, Das SK, Hossain A, Ahmed S, et~al.
Housefly population density correlates with shigellosis among children in Mirzapur, Bangladesh: a time series analysis.
PLoS Neglected Tropical Diseases. 2013;7(6):e2280.
doi:{10.1371/journal.pntd.0002280}.
\item[3] Das SK, Nasrin D, Ahmed S, Wu Y, Ferdous F, Farzana FD, et~al.
  Health care-seeking behavior for childhood diarrhea in Mirzapur, rural {Bangladesh}.
Am J Trop Med Hyg. 2013;89(1 Suppl):62--8.
doi:{10.4269/ajtmh.13-0107}.
\item[4] Sumi A, Rajendran K, Ramamurthy T, Krishnan T, Nair GB, Harigane K, et~al.
  Effect of temperature, relative humidity and rainfall on rotavirus infections in Kolkata, India.
  Epidemiol Infect. 2013; 141(8):1652--61.
doi:{10.1017/S0950268812002208}.  
\item[5] Quadri F, Nasrin D, Khan A, Bokhari T, Tikmani SS, Nisar MI, et~al.
  Health care use patterns for diarrhea in children in low-income periurban communities of Karachi, Pakistan.
  Am J Trop Med Hyg. 2013;89(1 Suppl):49--55.
  doi:{10.4269/ajtmh.12-0757}.
\item[6] Saha D, Akinsola A, Sharples K, Adeyemi MO, Antonio M, Imran S, et~al.
  Health Care Utilization and Attitudes Survey: understanding diarrheal disease in rural Gambia.
  Am J Trop Med Hyg. 2013;89(1 Suppl):13--20.
  doi:{10.4269/ajtmh.12-0751}.
\item[7] Omore R, O'Reilly CE, Williamson J, Moke F, Were V, Farag TH, et~al.
  Health care-seeking behavior during childhood diarrheal illness: results of health care utilization and attitudes surveys of caretakers in western Kenya, 2007--2010.
  Am J Trop Med Hyg. 2013;89(1 Suppl):29--40.
  doi: {10.4269/ajtmh.12-0755}.
\item[8] Omore R, Tate JE, O'Reilly CE, Ayers T, Williamson J, Moke F, et~al.
  Epidemiology, Seasonality and Factors Associated with Rotavirus Infection among Children with Moderate-to-Severe Diarrhea in Rural Western Kenya, 2008--2012: The Global Enteric Multicenter Study (GEMS).
  PLoS One. 2016;11(8):e0160060.
  doi: {10.1371/journal.pone.0160060}.
\item[9] Nhampossa T, Mandomando I, Acacio S, Nhalungo D, Sacoor C, Nhacolo A, et~al.
  Health care utilization and attitudes survey in cases of moderate-to-severe diarrhea among children ages 0--59 months in the District of Manhi\c{c}a, southern Mozambique.
  Am J Trop Med Hyg. 2013;89(1 Suppl):41--48.
  doi: {10.4269/ajtmh.12-0754}.
    \end{tablenotes}
}
\end{threeparttable}
\end{sidewaystable}
\end{document}
